# Supplementary material for: Lactobacillus fermentum ZS40 Ameliorates Inflammation in Mice With Ulcerative Colitis Induced by Dextran Sulfate Sodium
Source: Front Pharmacol. 2021 Nov 19;12:700217. doi: 10.3389/fphar.2021.700217 (PMC8640127; doi:10.3389/fphar.2021.700217)
Supplement: Supplementary file 1 [file DataSheet1.ZIP]

Archive with 55 entries (49 files):
- Serum Biochemical Indicator/
- Serum Biochemical Indicator/CAT.pzfx
- Serum Biochemical Indicator/CAT.xlsx
- Serum Biochemical Indicator/MDA.pzfx
- Serum Biochemical Indicator/MDA.xlsx
- Serum Biochemical Indicator/MPO.pzfx
- Serum Biochemical Indicator/MPO.xlsx
- Serum Biochemical Indicator/T SOD.pzfx
- Serum Biochemical Indicator/T-SOD.xlsx
- western blot/
- western blot/IL-6.jpg
- western blot/IκB-α.jpg
- western blot/JNK1 2.jpg
- western blot/NF-κB.jpg
- western blot/p-JNK1 2.jpg
- western blot/p-p38.jpg
- western blot/p38.jpg
- western blot/TNF-α.jpg
- western blot/β-actin.JPG
- colon length/
- colon length/colon length.pzfx
- colon length/colon length.xlsx
- colon length/Control.jpg
- colon length/DSS.jpg
- colon length/LB.jpg
- colon length/SSZ.jpg
- colon length/ZS40.jpg
- HE/
- HE/Control.jpg
- HE/DSS.jpg
- HE/LB.jpg
- HE/SSZ.jpg
- HE/ZS40.jpg
- inflammatory factor/
- inflammatory factor/IL-10.pzfx
- inflammatory factor/IL-10.xlsx
- inflammatory factor/IL-1β.pzfx
- inflammatory factor/IL-1β.xlsx
- inflammatory factor/IL-6.pzfx
- inflammatory factor/IL-6.xlsx
- inflammatory factor/TNF-α.pzfx
- inflammatory factor/TNF-α.xlsx
- mRNA expression/
- mRNA expression/IkB-a.pzfx
- mRNA expression/IL-6.pzfx
- mRNA expression/IL-6.xlsx
- mRNA expression/IκB-α.xlsx
- mRNA expression/JNK1 2.xlsx
- mRNA expression/JNK1.pzfx
- mRNA expression/NF-kB.pzfx
- mRNA expression/NF-κB.xlsx
- mRNA expression/p38.pzfx
- mRNA expression/p38.xlsx
- mRNA expression/TNF-α.pzfx
- mRNA expression/TNF-α.xlsx
