# Supplementary material for: Lactobacillus fermentum ZS40 Ameliorates Inflammation in Mice With Ulcerative Colitis Induced by Dextran Sulfate Sodium
Source: Front Pharmacol. 2021 Nov 19;12:700217. doi: 10.3389/fphar.2021.700217 (PMC8640127; doi:10.3389/fphar.2021.700217)
Supplement: Supplementary file 1 [file DataSheet1.ZIP › Serum Biochemical Indicator/CAT.xlsx]

## Sheet: Sheet1
Control	DSS	SSZ	ZS40	LB
1116.52	596.2	897.28	912.367	721.493
1006.31	590.78	823.84	999.72	685.36
1053.33	551.033	866.473	973.793	734.867
