# Supplementary material for: Lactobacillus fermentum ZS40 Ameliorates Inflammation in Mice With Ulcerative Colitis Induced by Dextran Sulfate Sodium
Source: Front Pharmacol. 2021 Nov 19;12:700217. doi: 10.3389/fphar.2021.700217 (PMC8640127; doi:10.3389/fphar.2021.700217)
Supplement: Supplementary file 1 [file DataSheet1.ZIP › Serum Biochemical Indicator/MDA.xlsx]

## Sheet: Sheet1
Control	DSS	SSZ	ZS40	LB
2.1978	10.989	8.5824	5.4945	7.6923
3.2967	13.2857	6.5934	3.2967	7.6923
3.2967	10.989	5.5934	7.2857	8.7912
6.5934
