# Supplementary material for: Lactobacillus fermentum ZS40 Ameliorates Inflammation in Mice With Ulcerative Colitis Induced by Dextran Sulfate Sodium
Source: Front Pharmacol. 2021 Nov 19;12:700217. doi: 10.3389/fphar.2021.700217 (PMC8640127; doi:10.3389/fphar.2021.700217)
Supplement: Supplementary file 1 [file DataSheet1.ZIP › Serum Biochemical Indicator/MPO.xlsx]

## Sheet: Sheet1
Control	DSS	SSZ	ZS40	LB
678.23	981.239	780.177	728.496	835.398
647.08	952.212	725.664	710.796	861.593
715.044	950.796	767.434	747.168	822.655
