# Supplementary material for: Lactobacillus fermentum ZS40 Ameliorates Inflammation in Mice With Ulcerative Colitis Induced by Dextran Sulfate Sodium
Source: Front Pharmacol. 2021 Nov 19;12:700217. doi: 10.3389/fphar.2021.700217 (PMC8640127; doi:10.3389/fphar.2021.700217)
Supplement: Supplementary file 1 [file DataSheet1.ZIP › Serum Biochemical Indicator/T-SOD.xlsx]

## Sheet: Sheet1
Control	DSS	SSZ	ZS40	LB
87.717	49.809	65.237	79.783	55.072
82.276	47.862	63.395	80.224	59.921
85.954	44.783	62.276	76.289	55.513
