# Supplementary material for: Lactobacillus fermentum ZS40 Ameliorates Inflammation in Mice With Ulcerative Colitis Induced by Dextran Sulfate Sodium
Source: Front Pharmacol. 2021 Nov 19;12:700217. doi: 10.3389/fphar.2021.700217 (PMC8640127; doi:10.3389/fphar.2021.700217)
Supplement: Supplementary file 1 [file DataSheet1.ZIP › colon length/colon length.xlsx]

## Sheet: Sheet1
Control	DSS	SSZ	ZS40	LB
7.49	4.59	7.24	6.83	5.51
7.31	4.63	7.1	6.73	5.63
7.5	5.26	7.12	7.15	5.51
