# Supplementary material for: Lactobacillus fermentum ZS40 Ameliorates Inflammation in Mice With Ulcerative Colitis Induced by Dextran Sulfate Sodium
Source: Front Pharmacol. 2021 Nov 19;12:700217. doi: 10.3389/fphar.2021.700217 (PMC8640127; doi:10.3389/fphar.2021.700217)
Supplement: Supplementary file 1 [file DataSheet1.ZIP › inflammatory factor/IL-10.xlsx]

## Sheet: Sheet1
Control	DSS	SSZ	ZS40	LB
447.13	234.306	304.852	385.739	349.386
395.188	174.005	317.089	358.045	268.849
407.957	214.879	294.384	352.024	258.152
		318.363	344.566
