# Supplementary material for: Lactobacillus fermentum ZS40 Ameliorates Inflammation in Mice With Ulcerative Colitis Induced by Dextran Sulfate Sodium
Source: Front Pharmacol. 2021 Nov 19;12:700217. doi: 10.3389/fphar.2021.700217 (PMC8640127; doi:10.3389/fphar.2021.700217)
Supplement: Supplementary file 1 [file DataSheet1.ZIP › inflammatory factor/IL-1β.xlsx]

## Sheet: Sheet1
Control	DSS	SSZ	LB	ZS40
9.92781	24.1894	19.7137	19.3478	12.3425
8.28011	25.2851	16.5998	20.7081	13.7707
9.65323	23.1849	17.337	21.571	10.1703
9.65323	24.2807
