# Supplementary material for: Lactobacillus fermentum ZS40 Ameliorates Inflammation in Mice With Ulcerative Colitis Induced by Dextran Sulfate Sodium
Source: Front Pharmacol. 2021 Nov 19;12:700217. doi: 10.3389/fphar.2021.700217 (PMC8640127; doi:10.3389/fphar.2021.700217)
Supplement: Supplementary file 1 [file DataSheet1.ZIP › inflammatory factor/IL-6.xlsx]

## Sheet: Sheet1
Control	DSS	SSZ	ZS40	LB
19.2456	49.7558	35.405	30.2815	40.9927
23.6042	47.7469	34.2002	29.3252	44.2146
27.068	52.5211	34.4001	30.2815	43.6029
		34.2002
