# Supplementary material for: Lactobacillus fermentum ZS40 Ameliorates Inflammation in Mice With Ulcerative Colitis Induced by Dextran Sulfate Sodium
Source: Front Pharmacol. 2021 Nov 19;12:700217. doi: 10.3389/fphar.2021.700217 (PMC8640127; doi:10.3389/fphar.2021.700217)
Supplement: Supplementary file 1 [file DataSheet1.ZIP › inflammatory factor/TNF-α.xlsx]

## Sheet: Sheet1
Control	DSS	SSZ	ZS40	LB
256.775	607.962	418.502	307.387	433.655
238.22	581.91	363.855	297.9	496.016
192.586	515.784	358.205	356.775	432.704
