# Supplementary material for: Lactobacillus fermentum ZS40 Ameliorates Inflammation in Mice With Ulcerative Colitis Induced by Dextran Sulfate Sodium
Source: Front Pharmacol. 2021 Nov 19;12:700217. doi: 10.3389/fphar.2021.700217 (PMC8640127; doi:10.3389/fphar.2021.700217)
Supplement: Supplementary file 1 [file DataSheet1.ZIP › mRNA expression/IL-6.xlsx]

## Sheet: Sheet1
Control	DSS	SSZ	LB	ZS40
0.628889	1	0.881771	0.919726	0.782661
0.782661	1	0.838863	0.857523	0.752661
0.628889	1	0.842606	0.872606	0.691514
