# Supplementary material for: Lactobacillus fermentum ZS40 Ameliorates Inflammation in Mice With Ulcerative Colitis Induced by Dextran Sulfate Sodium
Source: Front Pharmacol. 2021 Nov 19;12:700217. doi: 10.3389/fphar.2021.700217 (PMC8640127; doi:10.3389/fphar.2021.700217)
Supplement: Supplementary file 1 [file DataSheet1.ZIP › mRNA expression/IκB-α.xlsx]

## Sheet: Sheet1
Control	DSS	SSZ	LB	ZS40
2.89224	1	2.38982	1.97793	2.33925
2.90567	1	2.51417	1.85929	2.41001
2.8878	1	2.51417	1.85929	2.33925
