# Supplementary material for: Lactobacillus fermentum ZS40 Ameliorates Inflammation in Mice With Ulcerative Colitis Induced by Dextran Sulfate Sodium
Source: Front Pharmacol. 2021 Nov 19;12:700217. doi: 10.3389/fphar.2021.700217 (PMC8640127; doi:10.3389/fphar.2021.700217)
Supplement: Supplementary file 1 [file DataSheet1.ZIP › mRNA expression/JNK1 2.xlsx]

## Sheet: Sheet1
Control	DSS	SSZ	LB	ZS40
0.648291	1	0.814262	0.904684	0.730498
0.742001	1	0.814262	0.907191	0.797084
0.679219	1	0.890468	0.92242	0.822411
