# Supplementary material for: Lactobacillus fermentum ZS40 Ameliorates Inflammation in Mice With Ulcerative Colitis Induced by Dextran Sulfate Sodium
Source: Front Pharmacol. 2021 Nov 19;12:700217. doi: 10.3389/fphar.2021.700217 (PMC8640127; doi:10.3389/fphar.2021.700217)
Supplement: Supplementary file 1 [file DataSheet1.ZIP › mRNA expression/NF-κB.xlsx]

## Sheet: Sheet1
Control	DSS	SSZ	LB	ZS40
0.484464	1	0.654327	0.862726	0.780398
0.643535	1	0.592656	0.928805	0.790969
0.642637	1	0.592656	0.824416	0.709579
