# Supplementary material for: Lactobacillus fermentum ZS40 Ameliorates Inflammation in Mice With Ulcerative Colitis Induced by Dextran Sulfate Sodium
Source: Front Pharmacol. 2021 Nov 19;12:700217. doi: 10.3389/fphar.2021.700217 (PMC8640127; doi:10.3389/fphar.2021.700217)
Supplement: Supplementary file 1 [file DataSheet1.ZIP › mRNA expression/p38.xlsx]

## Sheet: Sheet1
Control	DSS	SSA	LB	ZS40
0.510927	1	0.810822	0.676619	0.676619
0.547894	1	0.629144	0.52512	0.52512
0.678704	1	0.78078	0.672284	0.672284
