# Supplementary material for: Lactobacillus fermentum ZS40 Ameliorates Inflammation in Mice With Ulcerative Colitis Induced by Dextran Sulfate Sodium
Source: Front Pharmacol. 2021 Nov 19;12:700217. doi: 10.3389/fphar.2021.700217 (PMC8640127; doi:10.3389/fphar.2021.700217)
Supplement: Supplementary file 1 [file DataSheet1.ZIP › mRNA expression/TNF-α.xlsx]

## Sheet: Sheet1
Control	DSS	SSZ	LB	ZS40
0.687337	1	0.748896	0.781671	0.748896
0.709014	1	0.748896	0.850046	0.748896
0.687337	1	0.870665	0.910341	0.870665
